# Supplementary material for: CD109 Promotes Drug Resistance in A2780 Ovarian Cancer Cells by Regulating the STAT3-NOTCH1 Signaling Axis
Source: Int J Mol Sci. 2023 Jun 18;24(12):10306. doi: 10.3390/ijms241210306 (PMC10299649; doi:10.3390/ijms241210306)
Supplement: Supplementary file 1 [file ijms-24-10306-s001.zip]

Archive with 1 entries (1 files):
- ijms-2340543-supplementary.pdf
